# Supplementary material for: Lack of efficacy of hydroxychloroquine and azithromycin in patients hospitalized for COVID-19 pneumonia: A retrospective study
Source: PLoS One. 2021 Jun 9;16(6):e0252388. doi: 10.1371/journal.pone.0252388 (PMC8189518; doi:10.1371/journal.pone.0252388)
Supplement: S1 File — (XLSX) [file pone.0252388.s001.xlsx]

## Sheet: Sheet1
N° Registre	gender	Age	BMI	Surpoids	Obésité	Tabac actif	tabac sevré	Diabète O/N	HTA O/N	Ins cardiaque O/N	BPCO O/N	Asthme O/N	Cancer évolutif O/N	IEC/ARA2	BB	antialdo	Prise d’AINS -ctc	Immunosuppresseurs O/N	Corticoïdes systémiques O/N	vit en EHPAD O/N	Treatment_HCQ_AZI	Treatment_HCQ_alone	treatment_duration	O2_at_treatment_start	delay_symptoms_admission	SBP_admission	DBP_admission	MBP_admission	Heart_rate	Glasgow	Respiratory_rate_admission	SaO2_admission	O2_admission	CRP_admission	leuco_admission	neutro_admission	lympho_admission	pH	pO2	pCO2	HCO3	lactates	Creat	platelets	Bili T	Troponine(J0)	Ddimères	ICU_outcome	time_to_ICU
GHICOV1	M	60.7447	31.63	0	1	0	1	1	0	1	1	0	0	1	0	0	0	0	0	0	0	0			7	116	50	72	88	15	24	94	0	163	7.31	5.34	1.58	7.47	79	34	25.6	1.8	94	198	12			1	2
GHICOV10	F	40.4791	27.85	1	0	0	0	0	0	0	0	0	0	0	0	0	0	0	0	0	0	0			7	110	69	82.6667	69	15	20	95	0	0	4.67	2.24	1.85	7.58	133	21	19.5	1.3	67	156	6	0		0	18
GHICOV100	F	51.5455	30.1194			0	0	1	1	0	0	0	0	1	0	0	0	0	0	0	0	0			3	120	60	80	55	15	26	93	2	78	6.99	5.6	0.87	7.51	106	35	28.7	1.5	87	270	7			0	13
GHICOV101	F	81.8672	30.48	0	1	0	0	1	1	1	0	1	0	1	0	0	0	0	0	0	0	0			1	130	88	102	111	15	28	95	3	181	7.62	5.91	1.25	7.41	68	39	24.3	1	56	331	6			0	13
GHICOV102	M	62.0205	35.49	0	1	0	0	0	0	0	0	0	0	0	0	0	0	0	0	0	1	0	10	4	7	137	87	103.667	105	15	35	96	0	39	5.84	3.83	1.17	7.41	62	41	1.6	1.6	150	191	7	28	4000	1	6
GHICOV103	F	62.7981	25.64	1	0	0	0	0	0	0	0	0	0	0	0	0	0	0	0	0	1	0	10	3	0	141	85	103.667	110	15	26	88	1	28	4.45	2.27	2.94	7.42	96	43	27.5	1.4	64	284	4	0		1	6
GHICOV104	M	41.1034	28.6			0	0	1	1	0	0	0	0	1	1	0	0	0	0	0	1	0	5	4	7	134	89	104	88	15	18	98	0	67	6.68	4.92	1.35	7.4	73	34	20.3	2	141	161	8	15		0	8
GHICOV105	M	69.5277	27.1	1	0	1	0	1	1	0	1	0	0	0	1	0	0	0	0	0	0	0				96	51	66	73	15	17	91	3	81	4.56	2.98	1.23	7.52	44	26	21.4	1.8	52	163	24			0	44
GHICOV11	M	71.0828	31.03	0	1	0	0	1	1	0	0	0	0	0	1	0	0	0	0	0	0	0			2	129	80	96.3333	58	15	32	85	0	50	4.16	2.57	1.15	7.41	74	40	27.7	1.4	287	170	4	155		0	12
GHICOV110	F	85.5469	28.89	1	0	0	0	0	1	1	0	0	0	0	1	0	0	0	0	0	0	0			1	105	60	75	75	15	32	83	4	109	10.41	7.81	0.77						101	237	6	39		1	2
GHICOV111	M	81.2293	25.26	1	0	0	0	1	1	0	0	0	1	1	0	0	0	0	0	0	0	0			6	146	62	90	131	15	52	93	14	60	4.7	3	1.18	7.44	66	36	25.2	3.3	122	275	12			0	10
GHICOV112	F	65.6235	25.5	1	0	0	0	0	1	0	0	0	0	1	0	0	0	0	0	0	0	0			9	128	94	105.333	123	15	22	91	0	96	2.87	2.01	0.59	7.52	58	33	26.7	1.3	107	138	10			0	9
GHICOV114	M	61.8946	24.6914			0	0	0	0	0	0	0	0	0	0	0	0	0	0	0	1	0	2	15	5	132	76	94.6667	97	15	27	97	4	50	4.16	2.57	1.15	7.48	84	36	26.9	1.2	83	115	18	20	3234	1	8
GHICOV115	F	39.4661	31.25			0	0	0	1	0	0	1	0	0	0	0	0	0	0	0	0	0			9	113	75	87.6667	138	15	20	97	0	43	4.5	3.13	0.95						73	106				0	7
GHICOV116	M	52.1095	26.2			0	0	0	0	0	0	0	0	0	0	0	0	0	0	0	0	0			4	122	89	100	88	15	40	98	0	4	4.93	2.47	1.9	7.41	77	37	23.4	1.4	80	250	6			0	6
GHICOV117	M	60.7912	41.8	0	1	0	0	0	1	0	0	0	0	1	0	0	0	0	0	0	1	0	7	12	7	149	87	107.667	86	15	24	92	3	20	3.47	2.34	0.92	7.46	88	39	28	1.2	50	201	9	13	676	1	2
GHICOV118	F	58.412	37	0	1	0	0	0	1	0	0	0	0	1	1	0	0	0	0	0	1	0	10	6	9	127	84	98.3333	92	15	22	93	3	18	6.67	5.04	1.2	7.46	55	33	22.8	1.4	88	390	6		676	1	3
GHICOV119	M	48.4545	28.4	1	0	0	0	0	1	0	0	0	0	0	0	0	0	0	0	0	1	0	6		3	133	90	104.333	83	15	30	93	3	76	3.92	2.31	1.18	7.39	63	32	19.8	1.7	92	232	14			0	10
GHICOV12	M	66.9076	29.98	1	0	0	0	0	0	0	0	0	0	0	0	0	0	0	0	0	0	0			8	150	80	103.333	96	15	28	90	3	118	5.75	2.19	2.19	7.42	60	38	24	1.7	103	157	6	13		0	12
GHICOV120	M	73.7248	26.03	1	0	0	1	0	1	0	0	1	0	0	0	0	0	0	0	0	0	0			5	134	80	98	89	15	22	98	1	71	5.03	3.48	0.8	7.43	71	29	18	1.4	145	141	22	22		0	9
GHICOV121	M	45.7112	24.22	0	0	0	0	0	0	0	0	0	0	0	0	0	0	0	0	0	0	0			6	117	82	93.6667	101	15	24	97	1	114	5.21	3.47	1.39	7.6	91	23	22.2	1.2	70	223				0	3
GHICOV123	F	65.922	29.38	1	0	0	0	0	0	0	0	0	0	0	0	0	0	0	0	0	1	0	10	4	9	140	65	90	79	15	37	96	4					7.45	60	35	25	0.9	54	168	4	0		0	16
GHICOV127	M	46.3107	30.72	0	1	0	1	0	0	0	0	0	0	0	0	0	0	0	0	0	1	0	10	2	7	135	79	97.6667	68	15	36	100	2	4	10.01	8.06	1.44	7.53	162	25	20.6	2.7	80	224	9	0		0	15
GHICOV128	M	51.9288	28.68	1	0	0	0	0	0	0	0	0	0	0	0	0	0	0	0	0	1	0	10	2	2	157	98	117.667	111	15	14	91	2	89	5.15	3.58	1.19	7.5	69	28	21.4	1.2	119	180	13	21		0	13
GHICOV129	F	34.4613	42.68	0	1	0	0	1	0	0	0	1	0	0	0	0	0	0	0	0	1	0	10	0	2	116	78	90.6667	75	15	20	100	0	36	3.8	1.76	1.72	7.44	90	40	26.6	0.7	50	216	5	0		0	7
GHICOV130	F	29.462	32.87	0	1	0	0	0	0	0	0	0	0	0	0	0	0	0	0	0	0	0			4	118	55	76	81	15	27	100	2	0	4.01	1.11	2.33	7.49	96	28	21.1	1.5	58	334				0	15
GHICOV131	M	79.6167	24.24	0	0	0	0	0	1	1	0	0	0	0	1	0	0	0	0	0	0	0			1	174	100	124.667	80	15	20	96	2	31	5.5	3.32	1.71	7.61	75	22	22.6	1.2	84	99	8	154		0	12
GHICOV132	F	43.9452	23.03	0	0	0	0	0	0	0	0	1	0	0	0	0	0	0	0	0	1	0	10	2	3	124	75	91.3333	100	15	28	100	2	32	5.62	3.4	1.96	7.47	81	31	22	2	66	217	6			0	16
GHICOV133	M	79.2663	27.36	1	0	0	1	0	0	0	1	0	0	0	0	0	0	0	0	0	1	0	2		2	120	79	92.6667	68	15	24	89	2	94	6.4	5.32	0.62	7.44	38	35	22.9	1.8	100	130	16	26		0	5
GHICOV134	M	50.2697	29	1		0	0	0	0	0	0	0	0	0	0	0	0	0	0	0	0	0			2	149	83	105	98	15	25	96	0	97	7.33	5.42	1.09	7.42	74	37	23.7	1	78	129	9	11		0	2
GHICOV135	M	74.5489	31.6	0	1	0	1	1	1	0	1	0	0	1	0	0	0	0	0	0	0	0			3	141	64	89.6667	89	15	28	80	15	150	7.4	6.02	0.53	7.43	46	26	16.8	1.8	260	568	6			0	3
GHICOV137	M	42.4778	25.9			0	0	1	0	0	0	0	0	0	0	0	0	0	0	0	0	0			9	121	78	92.3333	93	15	28	99	0	144	3.16	1.94	0.95	7.4	69	40	23.9	1.5	76	217	15		463	0	8
GHICOV138	M	54.1437	22.46			0	0	0	0	0	0	0	0	0	0	0	0	0	0	0	0	0			11	113	84	93.6667	67	15	18	95	1	26	4.55	3.06	1.02	7.45	74	32	24	1.1	96	173	8	0		0	22
GHICOV139	F	78.0698	28.6501			0	0	1	1	0	0	0	0	1	1	0	0	0	0	0	0	0			7	105	60	75	61	15	25	91	3	115	4.62	2.95	1.25	7.41	43	75	26.7	1.2	96	212	7	0		0	18
GHICOV14	M	60.1916	31.91	0	1	0	0	0	1	0	0	0	0	1	1	0	0	0	0	0	1	0	5	3	4	174	79	110.667	95	15	55	91	0	86	4.69	3.22	1.15	7.46	84	30	20.6	1.2	108	130	9	12		1	6
GHICOV141	M	59.6496	23.55	0	0	0	0	0	0	0	0	0	0	0	0	0	0	0	0	0	1	0	10	9	10	130	74	92.6667	97	15	20	92	6	126	5.96	5.16	0.68	7.47	60	40	29.3	1	84	97	17		767	1	5
GHICOV142	M	69.232	33.33	0	1	0	0	0	0	0	0	0	1	0	0	0	0	0	0	0	0	0			1	127	72	90.3333	94	15	32	95	0	130	7.34	6.28	0.25	7.44	75	38	25.7	1.5	100	331	4			0	5
GHICOV145	M	66.3326	28.09	1	0	0	0	0	0	0	0	0	0	0	0	0	0	0	0	0	0	0			2	111	77	88.3333	86	15	18	100	6	21	3.4	1.69	1.1	7.39	50	22	29.6	1.2	66	187	5	0		0	18
GHICOV150	M	39.3457	32.87	0	1	0	0	0	0	0	0	1	0	0	0	0	0	0	0	0	1	0	10	6	7	139	90	106.333	97	15	50	89	6	33	7.83	6.04	1.24	7.46	63	38	26.4	1.8	102	240	8			1	5
GHICOV151	F	54.2423	33.06	0	1	0	0	0	0	0	0	0	0	0	0	0	0	0	0	0	0	0			7	145	81	102.333	103	15	20	97	0	65	7.55	4.44	2.55	7.46	75	32	22.6	1.1	64	230	7	0		0	5
GHICOV152	M	55.2334	22.34	0	0	0	0	0	0	0	0	0	0	0	0	0	0	0	0	0	1	0	8	8	7	146	89	108	87	15	30	92	8	144	6.87	5.96	0.56	7.5	59	30	23.2	1.9	98	206	12	15		1	2
GHICOV153	M	55.165	22.34	0	0	0	0	1	0	0	0	0	0	0	0	0	0	0	0	0	1	0	10	3	4	126	77	93.3333	93	15	40	87	3	253	11.93	10.24	1.26	7.44	54	32	22	2.1	97	200	13			0	11
GHICOV154	F	36.8241	27.47	1	0	0	0	0	0	0	0	0	0	0	0	0	0	0	0	0	1	0	10	5	6	133	83	99.6667	85	15	28	92	5	292	9.01	7.93	0.88	7.52	60	33	27	1.3	71	227	10			0	8
GHICOV155	M	65.1581	20.23	0	0	0	0	1	0	0	0	0	0	0	0	0	0	0	0	0	0	0			2	112	71	84.6667	111	15	20	99	0	90	4.9	3.3	1.17	7.45	69	35	23.8	1.1	65	163	6	11		0	8
GHICOV156	F	51.7919	22.22	0	0	0	0	1	0	0	0	0	0	0	0	0	0	0	0	0	0	0			1	106	87	93.3333	74	15	18	93	0	60	10.58	8.88	0.67	7.45	65	33	23	3	76	205	6	0		0	7
GHICOV157	F	43.7947	23.3			0	0	0	0	0	0	1	0	0	0	0	0	0	0	0	0	0			9	118	73	88	80	15	20	91	0	0	3.49	1.7	1.53	7.45	111	32	22	0.6	46	199	7			0	21
GHICOV159	F	24.5914	31.2213			0	0	1	1	0	0	0	0	0	0	0	0	0	0	0	0	0			8	121	87	98.3333	105	15	26	97	2	68	5.74	4	1.49	7.53	67	23	20	1.7	76	200	8			0	7
GHICOV16	F	57.7276	31.64	0	1	0	0	0	0	0	0	0	0	0	0	0	1	0	1	0	0	0			13	105	60	75	78	14	55	91	3	101	7.62	5.81	1.23	7.42	60	35	24	1.5	60	213				0	9
GHICOV160	F	63.0938	34.94	0	1	0	1	1	1	0	1	0	0	1	0	0	0	0	0	0	1	0	10	8	5	130	49	76	72	15	26	92	2	131	6.88	5.86	0.82	7.49	58	32	23.9	2.4	108	169	12			0	10
GHICOV163	F	42.2341	36	0	1	0	0	0	0	0	0	0	0	0	0	0	0	0	0	0	0	0			3	115	80	91.6667	117	15	30	97	4	79	4.19	2.93	1.02	7.46	66	37	26	1.6	82	159	9			0	9
GHICOV165	M	55.6797	21.6	0	0	1	0	0	1	1	0	0	0	0	0	0	0	0	0	0	0	0				140	86	104	57	15	24	95	6	59	4.88	3.32	1.06	7.47	49	37	27		57	190	6			0	23
GHICOV166	F	42.987	36.33	0	1	0	0	0	0	0	0	0	0	0	0	0	0	0	0	0	1	0			2	131	73	92.3333	96	15	32	83	2	71	5.29	3.83	1.21	7.48	67	30	23		68	171	5			0	12
GHICOV167	M	61.7358	43.34	0	1	0	1	0	0	0	1	0	0	0	1	1	0	0	0	0	0	0			7	88	50	62.6667	62	15	30	95	1	9	4.22	2.28	1.36	7.44	90	36	25	1.9	106	175	7	17		0	4
GHICOV168	M	36.7502	34.68	0	1	0	1	1	0	0	0	0	0	0	0	0	0	0	0	0	1	0	10	3	8	136	86	102.667	107	15	30	97	2	75	8.65	5.74	2.53	7.46	66	37	25	1.4	88	202	10	47		0	5
GHICOV169	M	29.8152	24.85			0	0	0	0	0	0	0	0	0	0	0	0	0	0	0	1	0	10	4	3	156	78	104	115	15	43	88	5	217	15.7	13.69	1.6	7.5	83	37	30	1.5	90	237	25			0	3
GHICOV17	F	54.5216	26.45	1	0	0	0	0	1	0	0	0	0	0	0	0	0	0	0	0	0	0			7	109	77	87.6667	82	15	24	96	2	6	5.96	3.81	1.71	7.4	87	40	24.1	1.4	82	264		0		0	5
GHICOV170	M	61.1828	30.4			0	0	1	1	0	0	0	0	1	0	0	0	0	0	0	1	0	10	3	10	138	91	106.667	102	15	30	89	3	112	6.25	4.56	1.43	7.47	56	34	24.9	1.6	96	242	10			0	10
GHICOV171	F	38.6557	30.12	0	1	0	0	0	0	0	0	1	0	0	0	0	0	0	0	0	1	0	10	3	6	123	70	87.6667	120	15	36	93	1	60	6.74	5.45	0.97	7.5	77	31	24	1	71	158	15			0	11
GHICOV173	M	50.0835	39.21	0	1	0	0	0	0	0	0	0	0	0	0	0	0	0	0	0	1	0	10	2	37	140	97	111.333	115	15	36	95	2	224	8.22	6.7	1.05	7.51	65	31	24.5	1.5	65	234	16			0	11
GHICOV176	F	44.6297	49.56	0	1	0	0	1	0	0	0	1	0	0	0	0	0	0	0	0	0	0			11	83	61	68.3333	115	15	44	93	6	293	6.74	5.14	1.26	7.46	74	31	22.1	1.6	75	185	11			0	6
GHICOV177	F	61.3607	29.4			0	0	0	0	0	0	1	0	0	0	0	0	0	0	0	1	0	10	0	2	123	70	87.6667	83	15	15	95	0	0	5.89	4.3	1.4	7.45	60	33	22.4	2.5	62	211				0	11
GHICOV178	F	31.9781	32.7			0	0	0	0	0	0	0	0	0	0	0	0	0	0	0	0	0			9	121	85	97	85	15	42	91	0	151	7.72	4.48	2.92	7.41	66	41	25.5	1.3	67	447	6			0	6
GHICOV179	F	49.1663	23.23	0	0	0	0	0	0	0	0	1	0	0	0	0	0	0	0	0	0	0			11	102	51	68	92	15	26	97	4	115	3.85	3.04	0.68	7.49	71	32	24.4	1.5	69	140	9			0	5
GHICOV18	F	66.9076	37.28	0	1	0	0	1	1	1	0	0	0	0	0	0	0	0	0	0	0	0			2	131	54	79.6667	85	15	28	91	2	56	4.09	2.94	0.77	7.45	60	36	24.6	1.7	874	100	8	48		0	5
GHICOV180	F	57.2841	38.67	0	1	0	0	1	1	0	0	0	0	1	1	0	0	0	0	0	0	0			8	135	80	98.3333	97	15	26	96	2	14	3.82	1.92	1.61	7.47	67	35	25.6	1.8	87	119	10			0	7
GHICOV182	F	45.4511				0	0	0	0	0	0	0	0	0	1	0	0	0	0	0	0	0			3	151	93	112.333	102	15	36	99	0	11	4.01	2.17	1.03	7.41	82	40	25.9	1.4	57	297	6			0	21
GHICOV183	F	82.2368	23.6			0	0	0	0	0	0	0	0	0	0	0	0	0	1	0	0	0			4	152	82	105.333	92	15	36	89	2	98	5.62	3.86	1.42	7.51	54	28	22.8	1.5	112	150	6	80		0	7
GHICOV184	F	57.2786	38.67	0	1	0	0	0	1	0	0	0	0	1	1	0	0	0	0	0	0	0			7	135	80	98.3333	88	15	30	96	2	14	3.82	1.92	1.61	7.47	67	35	25.6	1.8	87	119	10			0	9
GHICOV185	M	86.2642	25.91	1	0	0	0	0	1	1	0	0	0	1	1	0	0	0	0	0	0	0			3	145	50	81.6667	73	15	16	91	4	112	12.29	10.36	0.97	7.46	68	20.1	29	1.5	152	327	15	112		0	15
GHICOV186	M	85.4209	21.97	0	0	0	0	0	1	0	0	0	0	0	1	0	0	0	0	0	0	0			4	158	78	104.667	90	15	22	86	2	79	4.75	4.37	0.25	7.37	82	36	21.3	2.4	111	155	5			0	3
GHICOV187	M	89.3799	26.45	1	0	0	0	1	1	0	0	0	1	1	1	0	0	0	0	0	0	0			4	126	76	92.6667	70	15	16	94	2	281	4.46	3.28	0.87	7.49	65	33	24.9		101	131				0	11
GHICOV188	F	91.8303	28.91	1	0	0	0	0	1	0	0	0	0	0	0	0	0	0	0	0	0	0			4	131	60	83.6667	51	15	20	100	6	38	7.21	4.86	1.56						99	295	8			0	5
GHICOV189	M	89.6674				0	0	0	1	1	0	0	0	1	1	0	0	0	0	0	0	0				137	64	88.3333	74	15	40	97	0	29	3.92	2.48	0.99	7.46	68	34	23.8	1.1	137	144	7			0	8
GHICOV190	M	47.4196	28.73	1	0	0	0	0	0	0	0	0	0	0	0	0	0	0	0	0	1	0	8	4	6	132	82	98.6667	92	15	40	95	4	276	13.32	10.51	2.4	7.48	74	33	24.3	1.8	110	427	6			0	10
GHICOV191	M	42.7598	15.63	0	0	0	0	0	0	0	0	0	0	0	0	0	0	0	0	0	0	0			5	82	66	71.3333	104	15	28	90	0	150	6.42	4.55	1.53						46	251	7			0	12
GHICOV192	M	51.5647	31.46	0	1	0	0	0	0	0	0	0	0	0	0	0	0	0	0	0	1		5	2	7	112	69	83.3333	88	15	24	94	3	66	4.92	3.15	1.18	7.44	64	37	24.7	0.9	85	172	7			0	6
GHICOV193	M	62.7817	31.89	0	1	0	0	0	0	0	0	0	0	0	0	0	0	0	0	0	1		1	4	14	157	86	109.667	91	15	34	89	8	232	7.53	5.13	1.82	7.46	55	35	24	1.3	65	375	5			0	18
GHICOV194	F	42.1656	42.16	0	1	0	0	1	1	0	0	0	0	0	0	0	0	0	0	0	0	0			13	165	85	111.667	91	15	24	94	3	118	5.48	4.01	1.15	7.45	65	35	23	1.2	61	208	12			0	6
GHICOV196	M	79.1567	32.81	0	1	0	0	0	1	0	0	0	0	0	1	0	0	0	0	0	0	0			0	160	82	108	89	14	40	96	2	55	4.96	4.15	0.43						372	102	10			0	9
GHICOV197	F	65.024	38.95	0	1	0	0	0	1	0	0	1	0	1	0	1	0	0	0	0	0	0			10	125	84	97.6667	87	15	38	90	4	113	7.41	5.79	1.3	7.48	67	30	22.2	1.2	79	136	8	0		0	15
GHICOV198	M	25.3689	25.88	1	0	0	0	0	0	0	0	0	0	0	0	0	0	0	0	0	1	0	10	3	11	130	86	100.667	95	15	20	94	3	41	5.63	3.72	1.5	7.47	69	34	24.3	0.8	101	256	6			0	6
GHICOV199	F	32.2546	26.81	1	0	0	0	0	0	0	0	0	0	0	0	0	0	0	0	0	0	0			10	106	67	80	115	15	18	95	4	42	3.65	2.57	0.87	7.45	71	37	25.7	1.1	166	111	9			0	4
GHICOV2	F	70.872	23.53	0	0	0	0	1	1	0	0	0	0	0	0	0	0	0	0	0	0	0			1	179	102	127.667	85	15	16	94	0	9	4.71	2.83	1.12	7.47	65	39	25.1	0.9	101	224	10			0	9
GHICOV20	F	36.1342	26.5	1	0	0	0	1	1	0	0	0	0	0	0	0	0	0	0	0	0	0			9	112	64	80	93	15	32	92	1	74	6.5	5.05	0.95	7.47	62	33	24	1.3	70	225	10			0	3
GHICOV201	M	48.271	31.18	0	1	0	0	0	0	0	0	0	0	0	0	0	0	0	0	0	0	0			6	139	91	107	94	15	24	93	2	111	7.94	5.9	1.25	7.43	72	33	22.5	1.6	95	261	11			0	9
GHICOV202	M	83.2361	24.2			0	0	1	0	1	0	0	0	0	0	0	0	0	0	0	0	0			6	148	79	102	73	15	26	97	4	213	9.06	8.23	0.42	7.57	74	28	25.2	2.2	151	273	15	203		0	16
GHICOV203	M	46.0698	29.75	1	0	0	0	0	1	0	0	0	0	1	0	0	0	0	0	0	0	0			5	113	77	89	84	15	22	94	3	187	6.64	4.88	1.4	7.49	83	31	23.4	1.4	63	330				0	7
GHICOV204	F	39.4442	35.26	0	1	0	1	0	0	0	1	0	0	0	1	0	0	0	0	0	1	0	10	2	2	134	74	94	86	15	44	94	2	35	6.43	4.01	1.99	7.42	84	39	24.8	1.6	61	237	7			0	5
GHICOV205	M	67.2361	22.32	0	0	0	1	1	1	0	1	0	0	0	1	0	0	0	0	0	0	0			7	146	76	99.3333	72	15	32	96	2	226	9.85	7.19	1.96	7.42	81	33	20.8	2.5	142	184	4			0	12
GHICOV206	M	38.5243	33.14	0	1	0	0	1	0	0	0	0	0	0	0	0	0	0	0	0	1	0	10	2	10	120	80	93.3333	87	15	32	97	2	94	6.85	4.3	2.07	7.51	75	26	20	2.4	70	188				0	10
GHICOV207	F	73.3333	29.75	1	0	0	0	1	1	0	0	0	0	1	0	0	0	0	0	0	0	0			1	160	80	106.667	96	15	21	98	2	68	5.66	3.93	1.29	7.47	146	37	26.7	1.1	90	198	5			0	10
GHICOV209	M	46.4285	38.78	0	1	0	0	0	0	0	0	0	0	0	0	0	0	0	0	0	1	0	10	4	14	151	94	113	74	15	26	97	5	67	9.62	7.62	1.34	7.46	73	34	23.8	1.1	89	413	11			0	8
GHICOV21	M	74.9021	32.85			0	0	1	0	0	0	0	0	0	0	0	0	0	0	0	0	0			0	150	63	92	87	15	27	94	0	5	6.81	4.8	0.79	7.45	70	35	25	1.7	60	210	6			0	32
GHICOV211	M	65.4483				0	0	0	0	0	0	0	0	0	0	0	0	0	0	0	1	0	10	4	10	108	62	77.3333	77	15	24	97	6	118	5.27	4.24	0.48	7.47	81	34	24.5	1.3	79	265	20			0	8
GHICOV212	F	74.2615	22.8	0	0	0	0	0	0	0	0	0	0	0	0	0	0	0	0	0	0	0			9	157	91	113	91	15	22	90	4	200	5.81	4.98	0.63	7.47	60	31	22.4	1.2	58	185	8			0	15
GHICOV213	M	41.8015	32.3			0	0	0	0	0	0	0	0	0	0	0	0	0	0	0	1	0	10	4	12	111	67	81.6667	106	15	24	90	4	153	8.69	7.44	0.73	7.5	81	29	22.7	1.6	70	275	14			0	8
GHICOV214	F	68.5065	26.9	1	0	0	0	0	0	0	0	0	0	0	0	0	0	0	0	0	0	0			14	140	80	100	100	15	30	88	3	251	7.73	6.2	1.08	7.52	58	31	24.8	2	65	380	6			0	16
GHICOV215	M	70.1136				0	0	1	0	0	0	0	0	0	0	0	0	0	0	0	1	0	10	5	6	155	86	109	86	15	26	93	5	18	4.09	2.38	0.97	7.44	79	31	20.5	1.6	86	127	6			0	16
GHICOV218	M	67.332	42.25	0	1	0	1	0	1	0	0	0	0	1	1	0	0	0	0	0	0	0			21	113	62	79	81	15	22	93	3	85	5.93	4.95	0.5	7.39	72	41	22.7	1	102	215	6			0	4
GHICOV219	F	33.2211	34.89	0	1	0	0	0	1	0	0	0	0	0	0	0	0	0	0	0	1	0	10	3	3	147	83	104.333	109	15	26	96	2	59	3.65	2.87	0.66	7.49	56	33	29.2	1.1	72	177	5			0	16
GHICOV220	M	75.2389	26.12	1	0	0	0	0	0	0	0	0	0	0	0	0	0	0	0	0	0	0			4	144	85	104.667	96	15	28	93	4	106	7.44	5.71	1.26	7.41	93	36	21	1.6	89	221	13			0	12
GHICOV221	F	30.6886	35.43	0	1	0	0	0	0	0	0	0	0	0	0	0	0	0	0	0	0	0			6	106	66	79.3333	92	15	32	95	3	5	4.24	2.36	1.48	7.44	69	38	25.2	2	41	296	9			0	11
GHICOV222	M	41.6619	29.67	1	0	0	0	1	0	0	0	0	0	0	0	0	0	0	0	0	0	0			6	145	99	114.333	111	15	24	96	3	294	10.92	8.97	1.43	7.47	73	32	29.1	2	45	366				0	5
GHICOV223	M	68.2409	25.01	1	0	0	0	1	1	0	0	0	0	0	0	0	0	0	0	0	0	0				136	81	99.3333	100	15	22	97	4	118	4.21	2.63	1.31	7.43	71	35	23.9	1.8	109	159				0	4
GHICOV224	F	49.8261	41.02	0	1	0	0	0	0	0	0	0	1	0	0	0	0	0	0	0	0	0			7	124	79	94	130	15		94	5	73	14.73	11.98	1.77	7.48	273	37	27.1	2.6	94	254	4			1	2
GHICOV227	M	75.206	26.47	1	0	0	0	1	1	0	0	0	0	1	0	0	0	0	0	0	0	0			7	164	78	106.667	85	15	20	94	2	138	7.41	6.42	0.52	7.53	57	37	31.4		70	570	30			0	4
GHICOV228	F	26.7543	38.52	0	1	0	0	0	0	0	0	1	0	0	0	0	0	0	0	0	0	0			9	154	57	89.3333	125	15	24	100	2	12				7.53	100	24	19.9	1.9	56	347	6			0	3
GHICOV229	M	58.9158	32.41	0	1	0	0	0	1	0	0	0	0	0	0	1	0	0	0	0	0	0			12	148	84	105.333	81	15	40	94	4	156	8.49	7.47	0.6	7.49	61	32	24.1	1.4	105	325	7			0	5
GHICOV231	M	43.948	41.91	0	1	0	0	0	1	0	0	0	0	1	0	0	0	0	0	0	1	0	10	0	9	154	90	111.333	86	15	30	89	4	88	6.54	5.04	1.01	7.5	60	35	27	1.2	75	168	9			0	9
GHICOV234	F	65.7385	27.43	1	0	0	0	1	1	0	0	0	0	1	1	0	0	0	0	0	0	0			15	135	81	99	97	15	18	97	2	73	8.92	6.85	1.01	7.5	79	34	26.2	2.2	118	425	10			0	9
GHICOV235	F	71.4196	27.5	1	0	0	0	1	1	0	0	0	0	1	0	0	0	0	0	0	1	0	3	4	5	160	101	120.667	97	15	42	97	4	99	5.01	4.01	0.66	7.5	72	40	30	1.1	66	130	8			0	15
GHICOV237	M	54.8857	26.12	1	0	0	0	0	0	0	0	0	0	0	0	0	0	0	0	0	0	0			7	151	80	103.667	81	15	28	95	1	214	10.67	8.58	1.03	7.42	51	38	24	2	149	314	15			0	7
GHICOV24	M	65.1253	25.88	1	0	0	0	0	0	0	0	0	0	0	0	0	0	0	0	0	0	0			8	108	68	81.3333	82	15	16	93	2	22	8.04	6.5	1.06	7.4	97	39	23.6		86	160	8			0	9
GHICOV247	M	58.3901	21	0	0	1	0	0	0	0	0	0	0	0	0	0	0	0	0	0	0	0			1	115	66	82.3333	78	15	28	95	2	48	4.5	3.17	0.83	7.47	82	34	25		93	165	4			0	5
GHICOV249	F	86.8309	24.16	0	0	0	0	0	1	0	0	0	0	0	1	0	0	0	0	0	0	0			5	190	95	126.667	76	15	32	95	11	429	13.66	11.62	1.28	7.49	42	29	29	2	104	404	7	13		0	14
GHICOV25	F	58.0561	31.24	0	1	0	0	0	0	0	0	0	0	0	0	0	0	0	0	0	0	0			5	161	95	117	83	15	13	100	0	4	3.7	2.24	2.01						67					0	4
GHICOV254	F	91.551	19.9	0	0	0	0	0	0	0	0	0	0	0	0	0	0	0	0	1	0	0				123	89	100.333	86	14	14	100	0	53	10.1	9.21	0.44	7.49	145	29	22.5	2.3	125	201	8	103		0	4
GHICOV255	F	87.8056	25.43	1	0	0	0	1	1	0	0	0	0	1	0	0	0	0	0	0	0	0			7	177	94	121.667	93	15	40	99	2	85	15.52	14.34	0.81	7.3	73	32	15.3	3.6	63	324	10			0	15
GHICOV258	M	88.8077	16.87	0	0	0	0	1	1	1	0	0	0	0	1	0	0	0	0	0	0	0				124	89	100.667	70	15	26	100	0	185	7.14	6.36	0.47	7.57	68	47	37		143	162	13			0	14
GHICOV259	M	51.4552	28.1	1	0	0	0	1	0	0	0	0	0	0	0	0	0	0	0	0	0	0				127	68	87.6667	120	15	20	98	0	278	26.14	22.65	1.28	7.39	101	17	10	2.1	108	256	16	14		1	31
GHICOV26	F	26.0972	35.16	0	1	0	0	0	0	0	0	0	0	0	0	0	0	0	0	0	0	0			7	111	75	87	101	15	23	93	1	64	4.71	2.27	1.98	7.43	73	23.6	24.7		61	341	9			0	27
GHICOV260	F	92.4381	19.53	0	0	0	0	0	1	0	0	0	0	0	1	0	0	0	0	1	0	0				151	63	92.3333	88	15	32	95	0	93	10.94	9.71	0.79	7.49	65	33	24.1	1.6	46	232	10			0	10
GHICOV261	M	64.0438	34.29	0	1	0	0	0	1	0	0	0	0	0	1	0	0	0	0	0	1	0	3	2	17	135	85	101.667	94	15	30	94	0	199	12.18	9.03	2.47	7.51	68	41	32.4	1.5	78	136	33			0	5
GHICOV262	M	52.668	27.78	1	0	0	1	0	0	0	0	0	0	0	0	0	0	0	0	0	1	0	10	2	10	111	70	83.6667	105	15	39	97	2	76	14.6	10.16	2.35	7.44	83	32	21	1.1	62	542	9			0	10
GHICOV263	M	55.1321	37.04	0	1	0	1	1	1	0	0	0	0	1	0	0	0	0	0	0	1	0	1	2	16	109	72	84.3333	85	15	20	95	2	53	7.16	4.91	1.23	7.44	83	41	27.3	1.3	82	269				0	4
GHICOV264	M	50.6886	29.41	1	0	0	0	1	0	0	0	0	0	0	0	0	0	0	0	0	1	0	10		7	134	84	100.667	97	15	24	100	2	110	9.99	8.73	0.96	7.52	52	28	22.5	1.9	134	152	12			0	15
GHICOV265	F	66.7187	38.2	0	1	0	0	1	1	0	0	0	0	1	0	0	0	0	0	0	0	0			2	167	72	103.667	82	15	24	93	3	22	5.11	3.72	0.94	7.46	66	40	28.3	1	68	128	10			0	13
GHICOV267	F	72.0548	24.34	0	0	1	0	0	1	0	1	0	0	0	1	0	0	0	0	0	0					94	44	60.6667	77	15	18	96	4	27	9.17	7.63	0.77	7.45	89	42	28.5	0.9	52	382	2			0	13
GHICOV268	M	54.5024	29.4	1	0	0	0	0	1	0	0	0	0	1	0	0	0	0	0	0	0	0			2	161	100	120.333	77	15	24	92	1	10	5.72	1.77	3.13	7.38	106	40	23	2.1	74	136	8			0	2
GHICOV27	M	54.7379	32.53	0	1	0	0	1	1	0	0	0	0	0	0	0	0	0	0	0	0	0			7	125	75	91.6667	102	15	24	95	4	180	3.41	2.37	0.89	7.5	69	31	24.4		80	233	11	0	220	0	14
GHICOV273	M	78.8172	14.87	0	0	0	0	0	0	0	0	0	1	0	0	0	0	0	0	0	0	0			1	104	56	72	114	15	25	94	0	4	5.9	2.48	2.92	7.38	76	32	18.8	2.7	80	99	5			0	2
GHICOV275	M	55.8631	30.86	0	1	1	0	0	0	0	0	0	0	0	0	0	0	0	0	0	1	0		HFO	7	102	58	72.6667	84	15	38	96	10	99	9.37	7.61	1.23	7.46	92	33	24.3	1.6	50	347	19	0		1	3
GHICOV278	F	75.9973	26.56	1	0	0	0	0	1	0	0	0	0	0	1	0	0	0	0	0	1	0	10	2	7	130	73	92	99	15	36	90	2	110	7.45	5.48	1.39	7.44	67	33	21.7	1.1	88	227	8	0		0	9
GHICOV279	F	94.0945	26.37	1	0	0	0	1	1	0	0	0	0	1	0	0	0	0	0	0	0	0			3	133	75	94.3333	95	15	28	90	0	84	11.3	9.85	0.69	7.54	60	26	22.3	1.6	252	386	14			0	5
GHICOV28	F	62.9979	28.23	1	0	0	0	0	0	0	0	0	0	0	0	0	0	0	0	0	1	0	10	1	8	119	68	85	81	15	20	95	1	16	7.65	6.22	0.91	7.5	66	35	27.4	1.7	69	134	9			0	11
GHICOV281	F	51.0554	22.66	0	0	0	0	1	0	0	0	0	0	0	0	0	0	0	0	0	0	0			7	172	102	125.333	122	15	26	94	2	97	5.03	3.54	1.09	7.48	73	36	27.1	2.1	54	523	5			0	14
GHICOV282	F	39.6468	31.99	0	1	0	0	0	0	0	0	0	0	0	0	0	0	0	0	0	0	0			9	116	71	86	122	15	24	92	2	24	4.75	3.65	0.72	7.48	73	36	28.2	2.1	56	479	5			0	12
GHICOV286	M	44.5832	23.8	0	0	1	0	0	1	0	0	0	0	1	0	0	0	0	0	0	0	0			5	109	56	73.6667	96	15	25	96	2	123	5.59	4.4	1.07	7.45	98	32	22.5	2	102	238	5	32		0	4
GHICOV287	M	51.3457	31.89	0	1	0	1	0	0	0	0	0	0	0	0	0	0	0	0	0	0	0			17	156	82	106.667	103	15	37	96	12	157	8.08	6.37	1.28	7.48	57	34	25	1.1	68	197	9			0	11
GHICOV288	M	38.5982	29.1	1	0	0	0	1	0	0	0	0	0	0	0	0	0	0	0	0	0	0			7	127	74	91.6667	93	15	22	92	2	213	10.6	9.64	0.36	7.49	76	34	22	2.6	105	342	14			0	11
GHICOV289	F	59.9973	28			0	0	0	0	0	0	0	0	0	0	0	0	0	0	0	0	0			15	122	82	95.3333	95	15	34	95	4	215	7.88	6.83	0.59	7.51	55	33	25.9	1.4	53	319	11			0	11
GHICOV29	F	74.1054	19.53	0	0	0	0	0	0	0	0	0	0	0	0	0	0	0	0	0	0	0			6	132	61	84.6667	72	15	22	97	0	160	8.56	7.16	0.83						57	208		14		0	4
GHICOV290	M	80.9856	39.06					1	0	0	0	0	0				0	0	0	0	0				4								12	194	6.3	4.9	1.03						225					0	4
GHICOV291	M	65.232	29.39	1	0	0	1	1	1	1	0	0	0	1	1	0	0	0	0	0	0	0			5	129	69	89	119	15	23	95	0	148	7.07	6.19	0.42	7.43	82	26	16.8	2.4	177	237	10			0	19
GHICOV292	M	87.102	27.45	1	0	0	0	0	1	1	0	0	0	0	0	0	0	0	0	0	0	0			7	113	73	86.3333	93	15	22	93	5	41	6.15	4.63	0.86	7.48	68	26	18.8	2.3	90	108	21	1777		0	5
GHICOV293	F	57.5496	29.76	1	0	0	0	0	0	0	0	0	0	0	0	0	0	0	0	0	0	1	10	0	4	146	97	113.333	96	15	20	96	0	6	7.76	5.8	1.27	7.42	92	38	24		47	242	6	61		0	12
GHICOV295	M	91.729	15.99	0	0	0	0	0	1	0	0	0	0	0	0	0	0	0	0	0	0	0				153	107	122.333	128	15	38	91	1	84	7.13	5.97	0.75	7.42	68	42	26.7	0.9	160	154	11	170		0	7
GHICOV296	F	59.1376	27.64	1	0	0	0	1	1	0	0	0	0	1	0	0	0	0	0	0	0	0			8	140	68	92	72	15	35	95	2	13	5.22	3.03	1.45	7.43	106	35	22.6	1	221	405	11			0	4
GHICOV297	M	35.4141	31.13	0	1	0	0	0	0	0	0	0	0	0	0	0	0	0	0	0	0	0				140	80	100	111	15	40	94	2	123	10.85	8.75	1.44	7.42	88	39	24.6	1.2	75	239	8			0	7
GHICOV298	M	85.8864	28.14	1	0	0	0	0	1	0	0	0	0	0	0	0	0	0	0	0	0	0			10	120	78	92	93	15	26	86	15	41	6.07	4.69	0.85	7.48	215	34	34	1.9	81	219	21			0	12
GHICOV299	M	75.9589	29.41	1	0	0	0	1	1	0	0	0	0	1	1	0	0	0	0	0	0	0			10	163	66	98.3333	69	15	28	98	0	235	14.4	12.28	1.63	7.46	71	33	23.7	3.2	108	231	10			0	12
GHICOV3	M	70.6475	28.3	1	0	0	0	0	0	0	0	0	0	0	0	0	0	0	0	0	0	0			11	137	75	95.6667	74	15	23	97	0	27	4.51	3.37	0.75	7.47	86	39	27.3	0.8	78	106	10			0	7
GHICOV30	M	47.3374	32.85	0	1	0	0	0	0	0	0	0	0	0	0	0	0	0	0	0	0	0			14	161	107	125	115	15	18	94	4	160	11.28	8.18	2.11	7.49	74	34	25.5	1.3	90	243				0	7
GHICOV303	F	57.0541	35.46	0	1	0	0	1	1	0	0	0	0	0	1	1	0	0	0	0	0	0			8	125	62	83	77	15	26	91	8	100	7.56	5.63	1.43	7.44	65	35	24.4	3.3	86	363	23			0	5
GHICOV305	M	49.3306	21.6	0	0	0	0	0	0	0	0	0	0	0	0	0	0	0	0	0	0	0			13	107	70		79	15	36	95	1	91	5.92	4.56	1.01	7.49	72	29	22	2	118	355	7			0	5
GHICOV306	F	55.4114	25.7117			0	0	0	0	0	0	0	0	0	0	0	0	0	0	0	0	0			4	131	71		75	15	24	96	0	75	4.97	2.99	1.44	7.48	72	67	28	1.2	55	269	14			0	2
GHICOV307	F	52.0137				0	0	1	0	0	0	0	0	0	0	0	0	0	0	0	0	0			10	108	56		78	15	24	93	2	194	4.77	3.56	0.92	7.47	70	39	28	1.3	54	492	7			0	4
GHICOV308	M	66.2505	30.52	0	1	0	0	1	1	0	0	0	0	1	0	0	0	0	0	0	0	0			9	131	76		101	15	32	88	6	165	11.28	8.84	0.94	7.51	56	30	23.4	2.6	130	270	10			0	7
GHICOV309	M	73.5633	24.76	0	0	0	0	0	1	0	0	0	0	0	0	0	0	0	0	0	0	0			12	172	101		98	15	21	90	4	159	9.07	7.52	0.78	7.49	65	29	15.9	1.9	61	159	10			0	12
GHICOV31	F	59.3977	26.08	1	0	0	0	0	0	0	0	0	0	0	0	0	0	0	0	0	0	0			6	135	85	101.667	117	15	24	95	0	43	5.81	3.5	1.97	7.45	76	35	24.1	1.8	64	263	8			0	6
GHICOV310	M	85.0075	23.88	0	0	0	0	0	0	1	0	0	0	0	1	0	0	0	0	0	0	0			10	103	64		105	15	30	93	6	148	16.13	13.42	2.24	7.56	55	27	24.4	2.6	107	152	12			0	13
GHICOV311	F	59.8877	33.06	0	1	0	0	0	0	0	0	0	0	0	0	0	0	0	0	0	0	0			3	116	75		77	15	34	90	5	134	4.33	2.6	1.04	7.47	56	32	22.4	1	52	361	10			0	13
GHICOV322	M	33.3142	36.63	0	1	0	0	0	0	0	0	0	0	0	0	0	0	0	0	0	1	0	2	6	10	127	85		145	15	34	99	10	178	5.41	4	1.15	7.47	81	36	26	2.2	70	163	22			0	6
GHICOV35	F	62.1164	24.24	0	0	0	0	0	1	0	0	0	0	0	1	0	0	0	0	0	1	0	10	HFO	13	170	79	109.333	86	15	35	86	8	115	10.86	8.97	1.42	7.44	93	35	23		73	351	6		823	1	2
GHICOV354	M	85.2512	24.92	0	0	0	0	0	1	0	1	0	0	1	0	0	0	0	0	0	0	0			7	105	52		80	15	30	75	15	283	6.47	5.73	0.64	7.6	56	32	22.2	3.5	478	158	9			0	4
GHICOV376	M	58.6694	27.19	1	0	0	0	0	0	0	0	0	0	0	0	0	0	0	0	0	1	0	10	3	8	135	77		80	15	20	90	3	77	10.45	8.65	0.67	7.47	93	38	27.4	1.5	80	371	14			0	9
GHICOV38	M	35.8576				0	0	0	0	0	0	0	0	0	0	0	0	0	0	0	0	0			2	153	103	119.667	97	14	12	97	2	53	7.07	5.22	1.17	7.44	77	39	26	1.2	78	104	9	17	3629	1	2
GHICOV39	M	50.204	30			0	0	1	1	0	0	0	0	1	0	0	0	0	0	0	0	0			5	152	92	112	92	15	32	91	2	97	4.19	2.35	1.22	7.41	64	40	24.6	1.5	89	151	11		4000	1	2
GHICOV4	M	88.5996	21.97	0	0	0	0	0	0	0	0	0	0	0	0	0	0	0	0	0	0	0			15	130	60	83.3333	66	15	32	89	3	109	7.52	6.42	0.53	7.48	58	34	25	0.9	83	213	10			0	3
GHICOV45	M	80.2245	26.3	1	0	0	0	1	1	0	0	0	0	1	1	0	0	0	0	0	0	0			3	169	89	115.667	83	15	16	95	2	42	8.95	7.25	0.66	7.42	78	35	22	1.7	186	238	11			0	3
GHICOV46	M	70.8611	27.1	1	0	0	1	1	1	0	0	0	0	1	1	0	0	0	0	0	0	0			3	130	76	94	82	15	36	97	3	46	5.89	3.42	2	7.46	79	35	24.6	1.6	96	204	6	14		0	8
GHICOV48	F	92.3285	27.18	1	0	0	0	0	1	0	0	0	0	1	0	0	0	0	0	0	0	0			2	155	71	99	71	15	32	96	2	105	5.41	4.19	0.76	7.45	59	34	23.6	2.3	102	116	11	150		0	21
GHICOV49	M	35.0062	37.6			0	0	0	0	0	0	0	0	0	0	0	0	0	0	0	0	0			6	118	62	80.6667	93	15	28	96	2	19	5.66	3.33	1.78	7.34	32	48	25.4		122	188	8			0	3
GHICOV5	M	63.4606	29.75	1	0	0	1	0	1	0	0	0	0	0	1	0	1	0	0	0	0	0			9	171	94	119.667	55	15	18	97	2	30	5.56	3.53	1.3	7.49	98	29	22	1.3	87	153	15			0	6
GHICOV50	F	59.6879	32.77	0	1	0	0	0	1	0	0	0	0	1	0	0	0	0	0	0	0	0			7	161	91	114.333	82	15	40	95	15	87	7.92	5.85	1.6	7.54	202	28	24	1.1	70	165	7	0	749	1	3
GHICOV53	M	73.1745	29.58	1	0	0	0	0	1	0	0	0	0	0	1	0	0	0	0	0	0	0			0	145	87	106.333	100	15	15	92	5	12	6.88	5.72	0.63	7.44	122	37	24.5	1.2	85	110				0	7
GHICOV56	M	88.7748	25.6	1	0	0	0	1	1	0	0	0	1	1	0	0	0	0	0	0	0	0			4	148	76	100	86	15	20	98	2	70	2.4	1.6	0.58	7.48	76	26	18.9		138	94	15	30		0	22
GHICOV57	M	54.0808	34.08	0	1	0	1	0	0	0	1	1	0	0	0	0	0	0	0	0	1	0	3	4	9	109	77	87.6667	75	15	22	89	4	45	4.46	3.41	0.79	7.42	108	36	22.9	0.8	131	105	12			0	8
GHICOV59	F	84.2847	26.57	1	0	0	0	0	1	0	0	0	0	0	0	0	0	0	0	0	0	0				129	73	91.6667	77	15	16	93	0	21	2.55	1.8	0.58						90	168	9	36	916	0	6
GHICOV6	M	63.9945	24.07	0	0	0	0	1	0	0	0	0	0	0	0	0	0	0	0	0	0	0			2	151	84	106.333	57	15	22	95	0	219	9.57	8.23	1.1	7.45	63	36	24.4	2	63	159	11			0	7
GHICOV63	M	64.0192	30.22	0	1	0	1	0	0	0	1	1	0	0	0	0	0	0	0	0	1	0	10	4	2	148	89	108.667	94	15	31	94	6	166	5.21	4.08	0.61	7.43	100	36	23.2	1.7	84	155	4			0	22
GHICOV64	M	28.3559	31.64	0	1	0	0	0	0	0	0	0	0	0	0	0	0	0	0	0	1	0	1	1	1	138	97	110.667	92	15	28	95	4	23	3.22	2.28	0.77	7.37	230	48	27.4		103	233				0	7
GHICOV65	M	42.1793	28.39	1	0	0	0	0	1	0	0	0	0	0	0	0	0	0	0	0	1	0	10	3	6	154	105	121.333	82	15	44	97	1	197	14	12.39	1.06	7.47	71	33	23.5	1.5	111	221	8	14	1942	0	9
GHICOV66	F	93.4428	23.95	0	0	0	0	0	1	1	0	0	0	0	1	0	0	0	0	1	0	0			2	126	86	99.3333	110	15	12	80	5	58	9.28	7.22	1.14	7.37	60	43	23.9	1.3	166	351	7	80		0	4
GHICOV67	M	72.0602	23.94	0	0	0	0	1	1	0	0	0	1	1	0	0	0	0	0	0	1	0	10	2	6	120	80	93.3333	104	15	30	93	2	144	4.76	3.49	1.09	7.48	57	30	22	1.5	124	450	11	32		1	2
GHICOV69	M	24.5503	21.22	0	0	0	0	0	0	0	0	1	0	0	0	0	0	0	0	0	1	0	10	2	6	124	95	104.667	87	15	30	99	2	3	4.79	2.92	1.15	7.4	79	38	23.4	1.3	74	165	10	0		0	9
GHICOV7	M	49.8563	31.14	0	1	0	0	0	0	0	0	0	0	0	0	0	0	0	0	0	0	0			6	111	74	86.3333	104	15	32	92	2	155	11.51	9.6	1.13	7.48	63	35	25.5	1.5	79	195	18			0	6
GHICOV73	M	61.7084	34.08	0	1	0	0	0	0	0	0	0	0	1	0	0	0	0	0	0	1	0	1	5	1	134	92	106	88	15	25	88	4	122	7.96	6.8	0.75	7.51	51	29	22.5	2.2	96	250	17			0	17
GHICOV75	F	65.2621	52.73	0	1	0	0	1	1	0	0	0	0	1	0	0	0	0	0	0	0	0			2	127	71	89.6667	83	15	20	96	6	42	7.26	3.7	3.27	7.37	114	50	28.3	1	134	240	6	13		0	7
GHICOV78	F	42.4969	29.22	1	0	0	1	0	0	0	0	0	0	0	0	0	0	0	0	0	0	0			1	122	96	104.667	110	15	48	95	0	87	6.95	5.48	1.17	7.5	76	33	26	1.5	107	179	11	0		0	9
GHICOV79	M	73.41	28.62	1	0	1	0	1	1	1	0	0	0	1	1	0	0	0	0	0	0	0			1	151	96	114.333	114	15	42	98	12	181	10.05	9.44	0.37	7.43	144	24	15.7	1.1	256	192	10	87		0	4
GHICOV82	M	80.2272	26.58		0	0	0	1	0	0	0	0	1	0	0	0	0	0	0	0	0	0			1	138	76	96.6667	70	15	30	98	0	98	9.03	7.4	1	7.41	65	27	16.7	1.7	235	281	5	81		0	19
GHICOV83	F	44.1944	51.36	0	1	0	0	1	0	0	0	0	0	0	0	0	0	0	0	0	0	0			7	120	74	89.3333	90	15	28	90	6	87	7.47	4.76	2.17	7.41	162	41	25.4	1	79	320	6	0		0	6
GHICOV85	M	46.0151	33.31	0	1	0	0	1	1	0	0	0	0	0	0	1	0	0	0	0	1	0	10	5	6	139	93	108.333	109	15	24	92	6	44	5.15	3.48	1.17	7.43	143	35	20.9	1.5	123	184	6	0		0	16
GHICOV86	M	45.3771	29.39	1	0	0	0	0	0	0	0	0	0	0	0	0	0	0	0	0	0	0			6	139	86	103.667	95	15	20	98	2	70	4.54	2.85	1.46	7.45	64	31	21.2	1.2	103	234	11			0	8
GHICOV87	M	66.2204	24.5	0	0	0	1	1	1	1	1	0	1	1	1	0	0	0	0	0	0	0			2	157	90	112.333	128	15	50	100	15	104	6.28	4.7	1.34	7.49	140	26	19.5	1.8	86	148	6	24		0	3
GHICOV88	F	53.232	33.3	0	1	0	0	1	1	0	0	0	0	0	0	0	0	0	0	0	1	0	10	3	3	145	77	99.6667	85	15	32	100	2	16	6.93	4.21	2.1	7.5	92	30	22.9	1.3	62	276	10			0	15
GHICOV89	M	62.9213				0	0	0	0	0	0	0	0	0	0	0	0	0	0	0	1	0	6	4	6	119	79	92.3333	90	15	32	93	4	149	4.54	3.8	0.61	7.47	52	23.1	24.1	1.5	67	112	10	24		1	2
GHICOV92	M	56.8323	31.2	0	1	0	0	1	1	1	0	0	0	1	1	0	0	0	0	0	0	0			6	155	70	98.3333	111	15		96	0	188	1.41	0.98	0.21	7.37	64	41	23.2	1.8	443	200	13	23		1	3
GHICOV93	M	57.6208	26.3	1	0	0	1	0	0	0	0	0	0	0	1	0	0	0	0	0	0	0			10	101	66	77.6667	51	15	20	98	2	79	7.02	5.33	1.03	7.49	82	30	22.6	0.9	77	133	10	10		0	3
GHICOV96	F	57.7796	27.04	1	0	0	0	0	1	0	0	0	0	1	0	0	0	0	0	0	0	0			6	105	73	83.6667	87	15	16	99	0	132	7.87	6.21	1.19	7.49	64	36	27.1	0.8	169	220	23	15		0	5
GHICOV97	F	78.2752				0	0	0	1	0	0	0	0	0	0	0	0	0	0	0	0	0			1	129	96	107	103	15	32	94	0	86	10.75	8	2.13	7.43	69	41	27	1.5	52	262				0	8
GHICOV99	F	54.6968	32.11	0	1	0	0	0	0	0	0	0	0	0	0	0	0	0	0	0	0	0			7	133	93	106.333	74	15	20	94	2	15	2.32	1.71	0.49	7.44	76	41	27	1	59	186				0	6
[truncated: 17 more columns]
